# Supplementary material for: DNA Methylation and Detoxification in the Earthworm Lumbricus terrestris Exposed to Cadmium and the DNA Demethylation Agent 5-aza-2′-deoxycytidine
Source: Toxics. 2022 Feb 21;10(2):100. doi: 10.3390/toxics10020100 (PMC8879108; doi:10.3390/toxics10020100)
Supplement: Supplementary file 1 [file toxics-10-00100-s001.zip]

Archive with 1 entries (1 files):
- toxics-1551281-supplementary.pdf
